# Supplementary material for: Obstructive sleep apnea in patients surviving acute hypercapnic respiratory failure is best predicted by static hyperinflation
Source: PLoS One. 2018 Oct 25;13(10):e0205669. doi: 10.1371/journal.pone.0205669 (PMC6201889; doi:10.1371/journal.pone.0205669)
Supplement: S1 Dataset — (XLSX) [file pone.0205669.s001.xlsx]

## Sheet: Feuil1
mnpaid	OSA	Sex	HTA	HTAtraitee	COPD	Age	FEV1	Tiffenau	TLC	RV	RVTLC	AHI	BMI	Neck_Circumference	Epworth	NOsas	STOP_BANG
ARC-001	1	male	no	no	no	63.05	65	82	62	72	106	30.4	40.5	46	11	15	5
ARC-002	0	male	yes	yes	yes	73.05	53	67	85	114	142	12.2	24.7	46	11	12	6
ARC-003	1	male	yes	yes	yes	77.53	36	34	87	113	113	55	25.6	43	5	13	5
ARC-005	1	male	no	yes	no	57.9	51	69	64	89	121	73.6	52.6	53	5	17	7
ARC-007	1	female	yes	yes	no	71	96	77	83	78	100	68.4	32.9	38	6	11	5
ARC-009	1	female	yes	no	no	67.2	96	80	86	78	96	50.4	48.5	49	2	15	6
ARC-010	0	male	yes	yes	yes	56.61	27	28	110	188	158	9.7	23.8	37	2	6	3
ARC-011	0	female	yes	NA	yes	73.05	25	27	189	329	188	0.5	26.6	48	5	13	5
ARC-013	1	female	yes	yes	yes	77.13	77	65	89	99	109	31.9	44.1	41	3	15	5
ARC-014	1	male	no	no	yes	62.08	51	57	99	127	121	43.4	17.3	34	3	6	2
ARC-015	1	male	no	NA	yes	66.45	40	35	104	143	129	96.6	29.3	42	10	15	6
ARC-016	1	male	yes	no	yes	57.36	34	48	87	138	150	111.5	39	44	10	17	8
ARC-017	0	male	no	yes	yes	63.76	20	43	60	99	169	18.3	19.3	41	3	12	6
ARC-020	0	female	no	no	no	58.15	62	79	NA	NA	NA	17.3	54.4	45	18	15	6
ARC-021	0	female	yes	yes	no	80.19	71	87	65	70	117	7.6	38.5	35	5	9	4
ARC-022	1	male	yes	yes	yes	85.63	75	69	75	74	100	90.9	43	46	18	17	8
ARC-024	1	female	no	no	yes	61.15	43	35	123	151	119	57.8	20.8	35	4	6	2
ARC-028	1	female	no	no	yes	81.69	45	46	104	153	145	45.6	27.5	38	0	9	2
ARC-029	0	female	no	no	yes	68.78	41	70	82	120	152	9.2	38.6	41	6	15	4
ARC-030	0	female	yes	yes	yes	69.51	39	53	107	157	153	3.1	40.5	38	12	11	5
ARC-033	1	female	yes	yes	yes	65.38	58	43	140	205	147	41	21.2	36	4	6	5
ARC-034	1	female	yes	yes	no	66.15	80	80	78	81	111	53	41.3	43	12	15	7
ARC-035	1	male	yes	yes	yes	70.6	60	52	81	87	102	86.9	39.6	48	7	17	7
ARC-037	1	male	no	no	yes	49.88	52	51	134	237	187	28.4	21.6	37	14	4	2
ARC-038	0	male	yes	yes	yes	83.07	22	39	66	79	113	16	31.1	48	8	15	5
ARC-040	0	female	yes	yes	yes	73.82	36	32	119	163	138	3.3	26.3	39	2	7	3
ARC-041	0	male	yes	yes	yes	71.42	33	51	71	111	149	9	37.6	48	12	17	8
ARC-042	1	female	no	no	no	73.99	51	73	85	113	134	50.4	43.4	45	4	15	5
ARC-043	0	male	yes	yes	yes	74.78	45	48	83	125	140	5.5	23	42	8	12	7
ARC-045	1	female	no	yes	yes	67.79	20	53	59	80	130	36	40.6	51	3	13	4
ARC-046	0	male	no	no	yes	63.61	51	45	116	195	181	0.6	18.4	37	0	6	2
ARC-047	1	male	yes	yes	yes	67.14	59	67	96	138	154	39.9	28.7	38	13	11	5
ARC-048	0	male	no	NA	yes	76.81	23	30	152	270	148	5.4	19.2	43	8	10	4
ARC-049	1	male	no	yes	no	65.01	44	85	47	67	124	40.7	40	53	13	15	6
ARC-050	1	female	yes	yes	no	84.86	52	86	64	87	141	26.4	41.1	37	2	9	4
ARC-052	1	female	yes	yes	yes	65.68	78	67	90	111	118	84	29.4	42	12	13	4
ARC-053	1	male	yes	yes	no	60.21	64	78	70	81	107	82.7	35.7	50	12	17	8
ARC-054	1	male	yes	no	yes	74.35	32	40	69	83	113	30.5	32.8	47	3	17	7
ARC-055	1	female	no	NA	yes	51.13	56	64	110	121	111	29.7	47.5	43	4	11	5
ARC-057	1	female	yes	yes	no	72.75	83	87	65	75	115	43.4	47.9	49	13	15	6
ARC-058	1	male	yes	yes	yes	65.69	42	72	49	59	114	73.4	33.3	51	7	17	6
ARC-061	1	male	yes	yes	yes	80.26	54	63	74	96	122	98.6	28.4	41	12	15	5
ARC-063	1	male	yes	yes	yes	62.72	53	51	NA	NA	NA	35.9	23.6	41	3	12	7
ARC-064	1	female	yes	yes	yes	70.1	35	49	94	141	151	37.9	32.1	43	5	15	5
ARC-065	1	male	no	no	yes	41.79	67	56	105	142	130	45.9	30.1	43	4	13	5
ARC-067	0	male	no	NA	yes	55.87	44	65	69	103	137	14.3	31.4	46	7	15	5
ARC-072	1	male	yes	yes	no	63.71	54	74	65	81	126	63.5	32.8	42	11	17	7
ARC-073	1	male	yes	yes	no	50.79	52	77	61	82	134	91.6	40.4	43	10	11	6
ARC-074	1	male	no	NA	no	53.13	63	75	80	105	121	124	59.8	64	13	13	7
ARC-075	1	female	yes	NA	yes	64.23	64	56	89	168	188	22.1	30.4	38	12	9	3
ARC-076	0	female	yes	yes	yes	76.77	44	57	NA	NA	NA	19.2	40	37	5	11	6
ARC-077	0	male	yes	yes	no	51.46	32	73	50	89	166	17.1	17	36	9	2	4
ARC-079	1	male	no	yes	yes	68.83	39	42	138	226	172	29.9	29.6	45	5	15	5
